# Supplementary material for: Wearable‐Derived Diurnal Alignment Between Physical Activity and Device Temperature Predicts Future Disease and Mortality Risk
Source: Adv Sci (Weinh). 2026 Jun 19:e76217. Online ahead of print. doi: 10.1002/advs.76217 (PMC13337042; doi:10.1002/advs.76217)
Supplement: Supplementary file 2 — Supporting File 2: advs76217‐sup‐0002‐Tables.xlsx. [file ADVS-9999-e76217-s001.xlsx]

## Sheet: Index
Index	Description
ST1	Supplementary Table 1. Baseline characteristics
ST2	Supplementary Table 2. Significant disease phenotypes identified in PheWAS analysis
ST3	Supplementary Table 3. Associations between alignment features and mortality
ST4	Supplementary Table 4. Significant disease phenotypes identified in PheWAS analysis further adjusted for shift workers
ST5	Supplementary Table 5. Significant disease phenotypes identified in PheWAS analysis further adjusted for average acceleration and temperature, and medication use
ST6	Supplementary Table 6. Significant disease phenotypes identified in PheWAS analysis using mutually adjusted alignment features
ST7	Supplementary Table 7. Associations between alignment features and mortality excluding individuals who died within 1 year
ST8	Supplementary Table 8. Population attributable fractions for incident disease phenotypes associated with alignment features
ST9	Supplementary Table 9. Significant upstream environmental factors associated with alignment features
ST10	Supplementary Table 10. Results of robustness analyses for associations between alignment features and mortality
ST11	Supplementary Table 11. Significant disease phenotypes identified in PheWAS analysis for 8-h and 6-h components
ST12	Supplementary Table 12. Associations between 8-h and 6-h components and mortality
ST13	Supplementary Table 13. Description of environmental factors

## Sheet: ST1
Supplementary Table 1. Baseline characteristics
Characteristic	N = 89,309
Age, year	63.0 (13.0)
Sex
Female	50,486 (56.5)
Male	38,823 (43.5)
Ethnicity
Non-White	2,589 (2.9)
White	86,720 (97.1)
TDI	-2.5 (3.6)
Education
Less than high school	7,113 (8.0)
High school or equivalent	42,889 (48.0)
College or above	39,307 (44.0)
Healthy diet score	4.0 (2.0)
Smoking status
Never	51,430 (57.6)
Pevious	32,303 (36.2)
Current	5,576 (6.2)
Alcohol consumption
None currently	5,288 (5.9)
Up to twice per week	41,254 (46.2)
Three or more times per week	42,767 (47.9)
BMI, kg/m2	26.0 (5.4)
Sleep duration, hour/day	6.3 (1.3)
Sedentary duration, hour/day	9.3 (2.0)
MVPA duration, hour/day	2.7 (1.5)
Assessment centre
Wales	3,364 (3.8)
Scotland	5,802 (6.5)
England	80,143 (89.7)
Season
Spring	20,187 (22.6)
Summer	23,311 (26.1)
Autumn	26,670 (29.9)
Winter	19,141 (21.4)
Peak lag hour, hour	11.4 (3.2)
M24	0.3 (0.1)
M12	0.1 (0.0)
D24, hour	0.6 (0.8)
Data are n (%) or median (IQR)

## Sheet: ST2
Supplementary Table 2. Significant disease phenotypes identified in PheWAS analysis
Exposure	Disease	Category	HR	Low CI	High CI	p-value	Bonferroni	FDR	N case	N control
M24	Type 2 diabetes	endocrine/metabolic	0.839507	0.80686	0.873475	5.40514e-18	2.46474e-15	2.46474e-15	2415	83522
M24	Diabetes mellitus	endocrine/metabolic	0.842723	0.810163	0.876592	1.71667e-17	7.82802e-15	3.91401e-15	2451	83522
M24	Essential hypertension	circulatory system	0.938496	0.920169	0.957188	2.81792e-10	1.28497e-07	4.28324e-08	10213	65618
M24	Hypertension	circulatory system	0.939078	0.920735	0.957786	4.22627e-10	1.92718e-07	4.81794e-08	10207	65618
M24	Type 2 diabetes with ophthalmic manifestations	endocrine/metabolic	0.758692	0.683129	0.842614	2.48066e-07	0.000113118	2.26236e-05	334	83522
M24	Heart failure NOS	circulatory system	0.847048	0.789087	0.909266	4.4294e-06	0.00201981	0.000336635	762	87328
M24	Symptoms involving nervous and musculoskeletal systems	symptoms	0.896635	0.850298	0.945496	5.57369e-05	0.025416	0.00363086	1401	87811
M24	Osteoarthrosis	musculoskeletal	0.95135	0.928316	0.974956	6.65766e-05	0.0303589	0.00379486	6969	75034
M24	Other chronic nonalcoholic liver disease	digestive	0.888253	0.836667	0.943019	0.000103645	0.0472623	0.00525137	1105	85515
M24	Congestive heart failure; nonhypertensive	circulatory system	0.898121	0.850256	0.948681	0.000120385	0.0548958	0.00548958	1268	87328
M24	Disorders of lipoid metabolism	endocrine/metabolic	0.952353	0.927972	0.977374	0.000224577	0.102407	0.00930973	5903	77342
M24	Chronic liver disease and cirrhosis	digestive	0.904001	0.855268	0.95551	0.000357491	0.163016	0.0135847	1278	85515
M24	Hyperlipidemia	endocrine/metabolic	0.954363	0.929845	0.979527	0.000435286	0.198491	0.0150641	5856	77342
M24	Breast cancer	neoplasms	0.893627	0.839106	0.951691	0.000462495	0.210898	0.0150641	1267	82603
M24	Malignant neoplasm of female breast	neoplasms	0.861523	0.79147	0.937778	0.000571931	0.260801	0.0163	693	51581
M24	Chronic ulcer of leg or foot	dermatologic	0.804842	0.711723	0.910144	0.000538602	0.245603	0.0163	247	88487
M24	Chronic airway obstruction	respiratory	0.927192	0.886995	0.96921	0.000828941	0.377997	0.0222351	2025	85903
M24	Hypovolemia	endocrine/metabolic	0.900743	0.846857	0.958058	0.000895985	0.408569	0.0226983	1041	85337
M24	Contusion	injuries & poisonings	0.830844	0.743738	0.928151	0.00104011	0.474291	0.0249627	343	88762
M24	Other anemias	hematopoietic	0.93467	0.896608	0.974347	0.00144702	0.65984	0.0327193	2352	82044
M24	Breast cancer [female]	neoplasms	0.873894	0.804085	0.949764	0.00150681	0.687105	0.0327193	721	51581
M24	Chronic ulcer of skin	dermatologic	0.88734	0.82351	0.956118	0.00170057	0.775459	0.0345326	680	88487
M24	Personal history of allergy to medicinal agents	injuries & poisonings	0.93513	0.896628	0.975286	0.00176887	0.806604	0.0345326	2352	78246
M24	Bacterial infection NOS	infectious diseases	0.921119	0.874759	0.969936	0.00181751	0.828782	0.0345326	1497	85395
M24	Depression	mental disorders	0.937164	0.898898	0.97706	0.00228066	1	0.0358614	2424	82648
M24	Other diseases of respiratory system, NEC	respiratory	0.927333	0.883672	0.973152	0.00216945	0.989271	0.0358614	1726	86230
M24	Coronary atherosclerosis	circulatory system	0.940839	0.90472	0.9784	0.00226365	1	0.0358614	2504	80467
M24	Osteoarthritis; localized	musculoskeletal	0.95533	0.92788	0.983591	0.00212422	0.968647	0.0358614	4884	75034
M24	Atrioventricular block, complete	circulatory system	0.825568	0.730609	0.932868	0.00210776	0.961138	0.0358614	257	79998
M24	Major depressive disorder	mental disorders	0.937465	0.899196	0.977363	0.00239164	1	0.036353	2424	82648
M24	Urinary tract infection	genitourinary	0.93507	0.893714	0.97834	0.00362877	1	0.0489697	1950	81373
M24	Osteoarthrosis NOS	musculoskeletal	0.953113	0.922746	0.984479	0.00365125	1	0.0489697	3954	75034
M24	Orthostatic hypotension	circulatory system	0.893032	0.827813	0.96339	0.00345663	1	0.0489697	684	80951
M24	Sleep apnea	neurological	0.901635	0.840924	0.966729	0.00359879	1	0.0489697	745	87419
M12	GERD	digestive	0.903255	0.872348	0.935256	1.01608e-08	4.63335e-06	4.63335e-06	4282	77038
M12	Depression	mental disorders	0.893344	0.853246	0.935327	1.48365e-06	0.000676546	0.000292239	2424	82648
M12	Major depressive disorder	mental disorders	0.89454	0.85443	0.936533	1.92262e-06	0.000876717	0.000292239	2424	82648
M12	Mood disorders	mental disorders	0.896698	0.856846	0.938403	2.5896e-06	0.00118086	0.000295214	2460	82648
M12	Esophagitis, GERD and related diseases	digestive	0.933196	0.905521	0.961716	6.75071e-06	0.00307832	0.000615664	5416	77038
M12	Diseases of esophagus	digestive	0.94055	0.913332	0.968579	4.29883e-05	0.0196026	0.00326711	5647	77038
M12	Sleep apnea	neurological	0.860065	0.794891	0.930584	0.000177328	0.0808614	0.0115516	745	87419
M12	Altered mental status	mental disorders	0.8415	0.767033	0.923197	0.000261857	0.119407	0.0149259	649	87030
M12	Functional digestive disorders	digestive	0.945158	0.915862	0.975391	0.000446468	0.20359	0.0226211	4880	72364
M12	Obesity	endocrine/metabolic	0.939027	0.9056	0.973689	0.000669718	0.305392	0.0261856	3527	83926
M12	Anxiety disorder	mental disorders	0.924855	0.88406	0.967534	0.000689094	0.314227	0.0261856	2447	82648
M12	Osteoarthrosis NOS	musculoskeletal	0.938569	0.905116	0.973259	0.00061779	0.281712	0.0261856	3954	75034
M12	Osteoarthrosis	musculoskeletal	0.95551	0.930373	0.981325	0.000820151	0.373989	0.0287684	6969	75034
M12	Overweight, obesity and other hyperalimentation	endocrine/metabolic	0.940635	0.907218	0.975283	0.000913074	0.416362	0.0294948	3536	83926
M12	Irritable Bowel Syndrome	digestive	0.894166	0.836672	0.95561	0.000970223	0.442422	0.0294948	1200	72364
M12	Anxiety disorders	mental disorders	0.929755	0.889453	0.971883	0.00127578	0.581755	0.0363597	2513	82648
M12	Orthostatic hypotension	circulatory system	0.867308	0.793775	0.947653	0.0016358	0.745927	0.0387744	684	80951
M12	Abnormal heart sounds	circulatory system	0.822147	0.727493	0.929116	0.00170063	0.775488	0.0387744	393	85304
M12	Myopia	sense organs	1.12116	1.04389	1.20414	0.00169513	0.772981	0.0387744	564	86653
M12	Disorders of magnesium metabolism	endocrine/metabolic	0.819504	0.724605	0.926831	0.00152421	0.69504	0.0387744	371	88152
M12	Alcoholism	mental disorders	0.858598	0.778367	0.9471	0.00232046	1	0.0487356	511	86841
M12	Neurological disorders	mental disorders	0.894543	0.832561	0.961139	0.00235128	1	0.0487356	1002	87030
M12	Other symptoms/disorders or the urinary system	genitourinary	0.916465	0.866074	0.969786	0.00250085	1	0.0495821	1528	83654
D24	Type 2 diabetes	endocrine/metabolic	1.12315	1.09467	1.15237	7.86933e-19	3.58841e-16	3.58841e-16	2415	83522
D24	Diabetes mellitus	endocrine/metabolic	1.12084	1.09234	1.15008	3.92681e-18	1.79063e-15	8.95313e-16	2451	83522
D24	Hypertension	circulatory system	1.04973	1.0326	1.06715	7.45018e-09	3.39728e-06	8.49321e-07	10207	65618
D24	Essential hypertension	circulatory system	1.04998	1.03285	1.06738	6.11472e-09	2.78831e-06	8.49321e-07	10213	65618
D24	Disorders of lipoid metabolism	endocrine/metabolic	1.04283	1.01983	1.06635	0.0002287	0.104287	0.0208574	5903	77342
D24	Hyperlipidemia	endocrine/metabolic	1.04241	1.01931	1.06603	0.00028095	0.128113	0.0213522	5856	77342
D24	Benign neoplasm of colon	neoplasms	1.04648	1.01927	1.07442	0.000726006	0.331059	0.0472941	4416	80030

## Sheet: ST3
Supplementary Table 3. Associations between alignment features and mortality
Exposure	Outcome	HR	Low CI	High CI	p-value	N case	N control
M24	All-cause mortality	0.934344	0.908817	0.960589	1.54865e-06	5064	84245
D24	All-cause mortality	1.03741	1.0135	1.06188	0.00202217	5064	84245
M12	All-cause mortality	0.970881	0.941772	1.00089	0.0570759	5064	84245
M24	CVD mortality	0.876889	0.816036	0.94228	0.00034341	723	88586
D24	CVD mortality	1.06881	1.01387	1.12674	0.0134534	723	88586
M12	CVD mortality	0.995295	0.92136	1.07516	0.904681	723	88586

## Sheet: ST4
Supplementary Table 4. Significant disease phenotypes identified in PheWAS analysis further adjusted for shift workers
Exposure	Disease	Category	HR	Low CI	High CI	p-value	Bonferroni	FDR	N case	N control
M24	Type 2 diabetes	endocrine/metabolic	0.833907	0.797438	0.872045	1.70872e-15	6.8178e-13	6.8178e-13	1901	71666
M24	Diabetes mellitus	endocrine/metabolic	0.839029	0.802648	0.877059	8.49226e-15	3.38841e-12	1.69421e-12	1938	71666
M24	Hypertension	circulatory system	0.935907	0.915557	0.956709	3.51091e-09	1.40085e-06	3.50213e-07	8210	57654
M24	Essential hypertension	circulatory system	0.935734	0.915394	0.956525	3.1393e-09	1.25258e-06	3.50213e-07	8215	57654
M24	Type 2 diabetes with ophthalmic manifestations	endocrine/metabolic	0.756669	0.669715	0.854913	7.57771e-06	0.00302351	0.000604701	246	71666
M24	Heart failure NOS	circulatory system	0.850309	0.78414	0.922061	8.74094e-05	0.0348764	0.00581273	584	74653
M24	Congestive heart failure; nonhypertensive	circulatory system	0.886176	0.831145	0.944852	0.00022061	0.0880232	0.0111939	926	74653
M24	Disorders of lipoid metabolism	endocrine/metabolic	0.946443	0.919171	0.974525	0.00022444	0.0895515	0.0111939	4636	66915
M24	Hyperlipidemia	endocrine/metabolic	0.948024	0.920621	0.976242	0.000361556	0.144261	0.0144261	4603	66915
M24	Osteoarthrosis	musculoskeletal	0.950744	0.924816	0.977398	0.000342925	0.136827	0.0144261	5489	64980
M24	Nausea and vomiting	symptoms	0.913956	0.866944	0.963517	0.000839805	0.335082	0.030462	1564	73075
M24	Other chronic nonalcoholic liver disease	digestive	0.895729	0.838144	0.95727	0.00116197	0.463626	0.0386355	899	73118
M24	Chronic airway obstruction	respiratory	0.918681	0.871929	0.96794	0.0014589	0.582102	0.0447771	1475	73639
M24	Breast cancer	neoplasms	0.89428	0.834184	0.958705	0.00164305	0.655578	0.046827	1044	70622
M12	GERD	digestive	0.894127	0.859584	0.930058	2.59227e-08	1.03432e-05	1.03432e-05	3394	66268
M12	Esophagitis, GERD and related diseases	digestive	0.928749	0.897979	0.960573	1.70774e-05	0.00681389	0.00340695	4362	66268
M12	Mood disorders	mental disorders	0.897057	0.852294	0.944171	3.1875e-05	0.0127181	0.0039189	1949	70865
M12	Depression	mental disorders	0.897927	0.852689	0.945565	4.46173e-05	0.0178023	0.0039189	1913	70865
M12	Major depressive disorder	mental disorders	0.898495	0.853246	0.946143	4.9109e-05	0.0195945	0.0039189	1914	70865
M12	Obesity	endocrine/metabolic	0.920819	0.883818	0.95937	8.07402e-05	0.0322153	0.00460219	2873	71747
M12	Diseases of esophagus	digestive	0.935657	0.905368	0.966959	7.45931e-05	0.0297627	0.00460219	4539	66268
M12	Overweight, obesity and other hyperalimentation	endocrine/metabolic	0.922125	0.885129	0.960667	0.000104168	0.0415631	0.00519539	2879	71747
M12	Myopia	sense organs	1.1412	1.06523	1.2226	0.000171598	0.0684676	0.00760751	482	74000
M12	Irritable Bowel Syndrome	digestive	0.873468	0.810414	0.941428	0.000401886	0.160353	0.0160353	968	62344
M12	Functional digestive disorders	digestive	0.939453	0.906787	0.973295	0.000542037	0.216273	0.0196611	3931	62344
M12	Sleep apnea	neurological	0.858826	0.78613	0.938244	0.000744649	0.297115	0.0247596	595	74559
D24	Type 2 diabetes	endocrine/metabolic	1.12531	1.09364	1.1579	5.23852e-16	2.09017e-13	2.09017e-13	1901	71666
D24	Diabetes mellitus	endocrine/metabolic	1.12219	1.09048	1.15482	3.2012e-15	1.27728e-12	6.3864e-13	1938	71666
D24	Hypertension	circulatory system	1.05079	1.03167	1.07027	1.24209e-07	4.95596e-05	1.23899e-05	8210	57654
D24	Essential hypertension	circulatory system	1.05099	1.03189	1.07045	1.07562e-07	4.29171e-05	1.23899e-05	8215	57654
D24	Benign neoplasm of colon	neoplasms	1.06027	1.03081	1.09058	4.69207e-05	0.0187214	0.00374427	3660	68543

## Sheet: ST5
Supplementary Table 5. Significant disease phenotypes identified in PheWAS analysis further adjusted for average acceleration and temperature, and medication use
Exposure	Disease	Category	HR	Low CI	High CI	p-value	Bonferroni	FDR	N case	N control
M24	Type 2 diabetes	endocrine/metabolic	0.881627	0.847146	0.917511	6.0428e-10	2.75552e-07	2.75552e-07	2415	83522
M24	Diabetes mellitus	endocrine/metabolic	0.884866	0.850429	0.920698	1.54556e-09	7.04775e-07	3.52388e-07	2451	83522
M24	Essential hypertension	circulatory system	0.945851	0.927432	0.964637	2.8882e-08	1.31702e-05	4.39006e-06	10213	65618
M24	Hypertension	circulatory system	0.946426	0.927989	0.965229	4.11683e-08	1.87727e-05	4.69318e-06	10207	65618
M24	Heart failure NOS	circulatory system	0.855773	0.797333	0.918496	1.59045e-05	0.00725247	0.00145049	762	87328
M24	Other chronic nonalcoholic liver disease	digestive	0.892376	0.840527	0.947423	0.000192683	0.0878635	0.0146439	1105	85515
M24	Osteoarthrosis	musculoskeletal	0.955231	0.932125	0.97891	0.000246288	0.112307	0.0160439	6969	75034
M24	Breast cancer	neoplasms	0.893616	0.838983	0.951808	0.000474981	0.216591	0.0253243	1267	82603
M24	Malignant neoplasm of female breast	neoplasms	0.859849	0.789764	0.936154	0.000499822	0.227919	0.0253243	693	51581
M24	Congestive heart failure; nonhypertensive	circulatory system	0.908687	0.860352	0.959737	0.00059561	0.271598	0.0271598	1268	87328
M24	Chronic liver disease and cirrhosis	digestive	0.908905	0.859903	0.960701	0.000730623	0.333164	0.0302877	1278	85515
M24	Symptoms involving nervous and musculoskeletal systems	symptoms	0.915914	0.868856	0.96552	0.00109905	0.501169	0.0417641	1401	87811
M12	GERD	digestive	0.90582	0.874921	0.93781	2.32401e-08	1.05975e-05	1.05975e-05	4282	77038
M12	Esophagitis, GERD and related diseases	digestive	0.934789	0.907143	0.963278	1.06989e-05	0.00487868	0.00243934	5416	77038
M12	Depression	mental disorders	0.90516	0.864877	0.94732	1.7874e-05	0.00815057	0.00256298	2424	82648
M12	Major depressive disorder	mental disorders	0.906335	0.866042	0.948502	2.24823e-05	0.0102519	0.00256298	2424	82648
M12	Mood disorders	mental disorders	0.908283	0.868247	0.950165	2.88254e-05	0.0131444	0.00262888	2460	82648
M12	Diseases of esophagus	digestive	0.942327	0.915128	0.970334	7.02909e-05	0.0320527	0.00534211	5647	77038
M12	Altered mental status	mental disorders	0.843244	0.768951	0.924715	0.000290903	0.132652	0.0189503	649	87030
M12	Sleep apnea	neurological	0.868114	0.80265	0.938918	0.000406981	0.185583	0.0231979	745	87419
D24	Type 2 diabetes	endocrine/metabolic	1.08272	1.05442	1.11178	4.07601e-09	1.85866e-06	1.85866e-06	2415	83522
D24	Diabetes mellitus	endocrine/metabolic	1.0809	1.05254	1.11002	9.76913e-09	4.45472e-06	2.22736e-06	2451	83522
D24	Hypertension	circulatory system	1.04193	1.02471	1.05944	1.36132e-06	0.000620764	0.000155191	10207	65618
D24	Essential hypertension	circulatory system	1.04218	1.02497	1.05968	1.15254e-06	0.000525558	0.000155191	10213	65618

## Sheet: ST6
Supplementary Table 6. Significant disease phenotypes identified in PheWAS analysis using mutually adjusted alignment features
Exposure	Disease	Category	HR	Low CI	High CI	p-value	Bonferroni	FDR	N case	N control
M24	Diabetes mellitus	endocrine/metabolic	0.876659	0.840888	0.913951	5.89754e-10	2.68928e-07	1.34464e-07	2451	83522
M24	Type 2 diabetes	endocrine/metabolic	0.874549	0.838647	0.911989	3.66832e-10	1.67275e-07	1.34464e-07	2415	83522
M24	Hypertension	circulatory system	0.949492	0.93002	0.969371	9.46832e-07	0.000431756	0.000107939	10207	65618
M24	Essential hypertension	circulatory system	0.948944	0.929486	0.96881	7.13613e-07	0.000325408	0.000107939	10213	65618
M24	Type 2 diabetes with ophthalmic manifestations	endocrine/metabolic	0.775034	0.692752	0.867089	8.56922e-06	0.00390756	0.00076636	334	83522
M24	Heart failure NOS	circulatory system	0.843566	0.78221	0.909734	1.00837e-05	0.00459816	0.00076636	762	87328
M24	Other chronic nonalcoholic liver disease	digestive	0.87595	0.821409	0.934112	5.39247e-05	0.0245897	0.00351281	1105	85515
M24	Osteoarthrosis	musculoskeletal	0.949765	0.925468	0.974699	9.69201e-05	0.0441956	0.00552445	6969	75034
M24	Congestive heart failure; nonhypertensive	circulatory system	0.893197	0.842837	0.946567	0.000136428	0.0622111	0.00691235	1268	87328
M24	Malignant neoplasm of female breast	neoplasms	0.848334	0.775197	0.928371	0.000349243	0.159255	0.0159255	693	51581
M24	Symptoms involving nervous and musculoskeletal systems	symptoms	0.903183	0.853654	0.955585	0.000401969	0.183298	0.0166634	1401	87811
M24	Chronic liver disease and cirrhosis	digestive	0.899788	0.848039	0.954695	0.000475683	0.216911	0.018076	1278	85515
M24	Breast cancer	neoplasms	0.889106	0.832018	0.950111	0.000517668	0.236056	0.0181582	1267	82603
M24	Nausea and vomiting	symptoms	0.916848	0.872291	0.96368	0.000636727	0.290347	0.0207391	1977	85488
M24	Orthostatic hypotension	circulatory system	0.871468	0.803117	0.945636	0.000962443	0.438874	0.0292583	684	80951
M24	Chronic ulcer of skin	dermatologic	0.876884	0.809587	0.949776	0.00126084	0.574944	0.035934	680	88487
M24	Depression	mental disorders	0.930313	0.889725	0.972752	0.00150474	0.68616	0.036909	2424	82648
M24	Major depressive disorder	mental disorders	0.930522	0.889937	0.972957	0.00155154	0.707502	0.036909	2424	82648
M24	Personal history of allergy to medicinal agents	injuries & poisonings	0.930942	0.890433	0.973294	0.00161882	0.73818	0.036909	2352	78246
M24	Chronic ulcer of leg or foot	dermatologic	0.808046	0.707878	0.922389	0.00159749	0.728455	0.036909	247	88487
M24	Osteoarthritis; localized	musculoskeletal	0.952971	0.924129	0.982713	0.00212595	0.969434	0.0461635	4884	75034
M24	Breast cancer [female]	neoplasms	0.872419	0.798907	0.952694	0.00237362	1	0.048731	721	51581
M24	Bacterial infection NOS	infectious diseases	0.918861	0.869892	0.970585	0.00245793	1	0.048731	1497	85395
M24	Cardiac dysrhythmias	circulatory system	0.947494	0.914679	0.981486	0.00270799	1	0.0496376	3656	79998
M24	Gastrointestinal hemorrhage	digestive	0.932844	0.89125	0.976379	0.00281604	1	0.0496376	2227	81892
M24	Atrioventricular block, complete	circulatory system	0.821067	0.72139	0.934516	0.00283021	1	0.0496376	257	79998
M12	GERD	digestive	0.902874	0.871901	0.934948	9.65532e-09	4.40283e-06	4.40283e-06	4282	77038
M12	Depression	mental disorders	0.886227	0.846155	0.928196	3.11607e-07	0.000142093	6.28951e-05	2424	82648
M12	Major depressive disorder	mental disorders	0.887458	0.847371	0.929443	4.13784e-07	0.000188685	6.28951e-05	2424	82648
M12	Mood disorders	mental disorders	0.890182	0.850352	0.931878	6.33299e-07	0.000288785	7.21961e-05	2460	82648
M12	Esophagitis, GERD and related diseases	digestive	0.933085	0.905326	0.961695	6.966e-06	0.00317649	0.000635299	5416	77038
M12	Diseases of esophagus	digestive	0.940741	0.913427	0.968872	4.83544e-05	0.0220496	0.00367493	5647	77038
M12	Sleep apnea	neurological	0.856536	0.791574	0.92683	0.000119011	0.054269	0.00775271	745	87419
M12	Altered mental status	mental disorders	0.838626	0.764137	0.920377	0.000208701	0.0951678	0.011896	649	87030
M12	Osteoarthrosis	musculoskeletal	0.95182	0.92663	0.977695	0.000308213	0.140545	0.0138907	6969	75034
M12	Functional digestive disorders	digestive	0.943738	0.914342	0.97408	0.000335083	0.152798	0.0138907	4880	72364
M12	Osteoarthrosis NOS	musculoskeletal	0.935186	0.901772	0.969838	0.000306421	0.139728	0.0138907	3954	75034
M12	Anxiety disorder	mental disorders	0.921323	0.880385	0.964164	0.000409788	0.186864	0.015572	2447	82648
M12	Obesity	endocrine/metabolic	0.937576	0.904081	0.972312	0.000515262	0.23496	0.0180738	3527	83926
M12	Overweight, obesity and other hyperalimentation	endocrine/metabolic	0.93918	0.905696	0.973902	0.000704898	0.321434	0.0229595	3536	83926
M12	Anxiety disorders	mental disorders	0.92624	0.885801	0.968525	0.000767992	0.350204	0.0230816	2513	82648
M12	Irritable Bowel Syndrome	digestive	0.892174	0.834554	0.953773	0.00080988	0.369305	0.0230816	1200	72364
M12	Orthostatic hypotension	circulatory system	0.860276	0.786707	0.940726	0.000968239	0.441517	0.0259716	684	80951
M12	Abnormal heart sounds	circulatory system	0.815458	0.720932	0.922379	0.00117314	0.534952	0.0297196	393	85304
M12	Disorders of magnesium metabolism	endocrine/metabolic	0.816825	0.722367	0.923634	0.00125129	0.570587	0.0300309	371	88152
M12	Neurological disorders	mental disorders	0.890704	0.828729	0.957313	0.00165768	0.755901	0.0377951	1002	87030
M12	Alcoholism	mental disorders	0.854821	0.774558	0.943401	0.00182003	0.829932	0.0395206	511	86841
M12	Other symptoms/disorders or the urinary system	genitourinary	0.914591	0.864166	0.967958	0.00203219	0.926677	0.0421217	1528	83654
D24	Type 2 diabetes	endocrine/metabolic	1.08654	1.05661	1.11733	5.78401e-09	2.63751e-06	2.63751e-06	2415	83522
D24	Diabetes mellitus	endocrine/metabolic	1.08478	1.05484	1.11558	1.21263e-08	5.52958e-06	2.76479e-06	2451	83522
D24	Hypertension	circulatory system	1.03622	1.01836	1.05439	6.06224e-05	0.0276438	0.00691095	10207	65618
D24	Essential hypertension	circulatory system	1.03629	1.01845	1.05445	5.77333e-05	0.0263264	0.00691095	10213	65618

## Sheet: ST7
Supplementary Table 7. Associations between alignment features and mortality excluding individuals who died within 1 year
Exposure	Outcome	HR (95% CI)	p-value	N case	N control
M24	All-cause mortality	0.95(0.92-0.98)	0.000218321	4867	84256
D24	All-cause mortality	1.03(1.01-1.06)	0.00714715	4867	84256
M12	All-cause mortality	0.97(0.94-1.00)	0.0565806	4867	84256
M24	CVD mortality	0.90(0.84-0.97)	0.00357221	686	88598
D24	CVD mortality	1.06(1.01-1.12)	0.0275847	686	88598
M12	CVD mortality	0.98(0.91-1.06)	0.683763	686	88598

## Sheet: ST8
Supplementary Table 8. Population attributable fractions for incident disease phenotypes associated with alignment features
Exposure	Outcome	PAF (%)	PAF (%) low CI	PAF (%) high CI	Incidence density per100k person-year	Attributable cases per100k person-year	Attributable cases per100k person-year low CI	Attributable cases per100k person-year high CI
M24	Type 2 diabetes	26.5278	20.7596	32.2411	362.077	96.051	75.404	116.958
M24	Diabetes mellitus	25.9718	20.0506	31.4795	367.39	95.4177	73.1767	115.492
M24	Essential hypertension	9.60121	6.68143	12.7087	1814.71	174.234	121.659	228.671
M24	Hypertension	9.51089	6.79752	12.4652	1813.65	172.494	122.991	227.069
M24	Type 2 diabetes with ophthalmic manifestations	40.2627	26.0037	53.4019	50.7622	20.4383	12.7631	27.489
M24	Heart failure NOS	24.2254	14.3585	32.2488	110.569	26.7857	15.9292	36.1293
M24	Symptoms involving nervous and musculoskeletal systems	16.6767	8.77255	24.4188	201.103	33.5375	17.5101	49.8038
M24	Osteoarthrosis	7.58526	3.97483	11.3061	1123.73	85.2376	44.8702	126.912
M24	Other chronic nonalcoholic liver disease	18.3054	9.5312	26.9462	162.956	29.8297	15.3183	44.4845
M24	Congestive heart failure; nonhypertensive	16.3213	8.64351	23.4018	183.259	29.9103	15.9183	42.921
M24	Disorders of lipoid metabolism	7.42465	3.46596	11.5085	929.63	69.0217	32.2878	106.886
M24	Chronic liver disease and cirrhosis	15.6924	6.30858	24.1924	188.241	29.5395	11.9133	45.6837
M24	Hyperlipidemia	7.11226	3.32042	10.9777	922.544	65.6138	30.7401	102.061
M24	Breast cancer	16.3714	7.23526	24.5606	193.644	31.7022	13.838	47.8908
M24	Malignant neoplasm of female breast	21.1749	9.95925	31.4242	169.558	35.9037	16.9559	52.8871
M24	Chronic ulcer of leg or foot	32.7209	14.8323	47.571	35.4988	11.6155	4.99244	17.3465
M24	Chronic airway obstruction	11.466	4.48781	17.7783	296.017	33.9412	13.3267	53.2817
M24	Hypovolemia	15.7191	5.52029	23.9831	153.684	24.1579	8.45399	37.5083
M24	Contusion	26.403	9.87133	40.3812	49.1644	12.9809	4.78912	20.192
M24	Other anemias	10.3607	3.83815	16.0483	358.19	37.1108	13.6975	57.6186
M24	Breast cancer [female]	19.3227	7.87469	28.5253	176.36	34.0776	13.224	50.9951
M24	Chronic ulcer of skin	18.5871	6.51501	29.2562	97.4054	18.1049	6.30608	28.6263
M24	Personal history of allergy to medicinal agents	10.2684	4.14419	16.2426	375.669	38.5752	15.6132	61.0209
M24	Bacterial infection NOS	12.6854	4.92159	19.9967	220.298	27.9458	10.4875	44.4629
M24	Depression	10.0766	3.24816	16.239	367.431	37.0246	11.6675	60.1798
M24	Other diseases of respiratory system, NEC	11.5686	3.52746	18.3434	251.804	29.1303	8.80261	46.2818
M24	Coronary atherosclerosis	9.21347	3.03841	14.5065	388.775	35.8197	11.9161	56.6761
M24	Osteoarthritis; localized	6.99101	2.55935	11.0652	800.378	55.9545	20.4021	88.7538
M24	Atrioventricular block, complete	26.8103	10.209	40.5202	40.746	10.9241	3.9514	16.522
M24	Major depressive disorder	10.0299	3.91282	16.2606	367.434	36.8532	14.762	60.548
M24	Urinary tract infection	10.3367	3.59097	17.2482	300.5	31.0616	10.4918	51.7747
M24	Osteoarthrosis NOS	7.35819	2.21356	12.2979	650.414	47.8587	14.3738	80.2936
M24	Orthostatic hypotension	16.7881	5.65992	25.9919	106.697	17.9123	6.0681	28.3621
M24	Sleep apnea	17.3495	5.8403	27.9956	108.161	18.7654	6.3267	30.4608
M12	GERD	17.7148	11.7407	22.4726	685.53	121.44	80.5739	155.187
M12	Depression	19.2714	11.77	26.3626	367.431	70.8093	43.298	97.2707
M12	Major depressive disorder	19.0615	11.2796	26.1575	367.434	70.0384	41.098	96.3556
M12	Mood disorders	18.6824	11.1478	25.7895	372.78	69.6441	40.8839	96.2925
M12	Esophagitis, GERD and related diseases	12.2932	7.00683	17.3819	860.949	105.838	60.658	149.882
M12	Diseases of esophagus	10.9684	5.84367	15.6514	896.077	98.2852	51.9203	141.327
M12	Sleep apnea	24.3606	12.6688	35.3705	108.161	26.3486	13.6759	38.5371
M12	Altered mental status	28.6762	13.8832	41.2194	94.4954	27.0977	12.7954	39.6089
M12	Functional digestive disorders	10.1136	4.40989	15.3834	824.215	83.3577	37.371	126.336
M12	Obesity	11.1891	4.84712	17.9038	522.417	58.4537	25.1933	93.2636
M12	Anxiety disorder	13.7612	6.24451	21.3416	370.46	50.9798	23.0527	79.7229
M12	Osteoarthrosis NOS	11.551	5.2723	17.3109	650.414	75.1292	33.7487	113.64
M12	Osteoarthrosis	8.35544	3.86377	12.9136	1123.73	93.8923	43.2605	145.281
M12	Overweight, obesity and other hyperalimentation	10.9005	4.0389	17.1998	523.713	57.0874	21.1495	90.8134
M12	Irritable Bowel Syndrome	19.227	8.77091	29.4003	208.787	40.1436	18.6763	61.4812
M12	Anxiety disorders	12.8629	5.21633	20.7418	380.28	48.9151	20.1142	78.6202
M12	Orthostatic hypotension	24.2069	10.0557	36.6264	106.697	25.828	10.6633	39.6553
M12	Abnormal heart sounds	31.917	11.9536	49.1431	58.5264	18.6798	6.85841	28.8631
M12	Myopia	13.0729	4.87091	20.124	82.7048	10.8119	4.04614	16.5963
M12	Disorders of magnesium metabolism	32.2537	13.052	49.5575	53.4551	17.2413	7.00702	26.3739
M12	Alcoholism	24.9253	9.41092	40.1429	74.7178	18.6237	6.89007	30.2098
M12	Neurological disorders	19.3386	7.88971	30.8335	145.512	28.1399	11.3672	44.1385
M12	Other symptoms/disorders or the urinary system	15.3101	5.17771	24.4563	229.789	35.181	11.8841	56.2749
D24	Type 2 diabetes	11.6094	8.95072	14.3635	362.077	42.0351	31.7922	52.3493
D24	Diabetes mellitus	11.3443	8.6887	13.8025	367.39	41.6777	32.1159	50.8802
D24	Hypertension	4.18064	2.77821	5.53857	1813.65	75.8222	50.7745	100.138
D24	Essential hypertension	4.20119	2.763	5.50879	1814.71	76.2396	50.0233	99.9777
D24	Disorders of lipoid metabolism	3.58213	1.74182	5.35339	929.63	33.3005	16.3069	49.8353
D24	Hyperlipidemia	3.54769	1.71397	5.48773	922.544	32.729	15.8468	50.381
D24	Benign neoplasm of colon	3.75997	1.43628	6.00033	680.67	25.593	9.96719	40.5499
M24	All-cause mortality	10.4232	6.19069	14.6379	531.628	55.4127	33.0463	77.7082
D24	All-cause mortality	3.26859	0.954045	5.31109	531.628	17.3767	5.01273	28.3026
M24	CVD mortality	19.9641	8.37095	29.6864	74.1977	14.8129	6.18777	22.4719
D24	CVD mortality	6.53135	0.331951	11.7914	74.1977	4.84611	0.248097	8.75862

## Sheet: ST9
Supplementary Table 9. Significant upstream environmental factors associated with alignment features
Exposure	Field-id	Category	Outcome	β	Low 95% CI	High 95% CI	p-value	N	Bonferroni	FDR
Frequency of family/friends visit	1031-0.0	Mental health	M24	0.00934408	0.00292499	0.0157632	0.00433052	88736	1	0.0127031
Time spend outdoors in summer	1050-0.0	Lifestyle factors	M24	0.031334	0.0247179	0.0379501	1.69047e-20	85885	5.95047e-18	3.50028e-19
Time spent outdoors in winter	1060-0.0	Lifestyle factors	M24	0.0161461	0.00955904	0.0227332	1.55557e-06	86087	0.000547562	8.2964e-06
Time spent watching television	1070-0.0	Lifestyle factors	M24	0.0400585	0.0334912	0.0466259	6.45975e-33	89152	2.27383e-30	5.68458e-31
Time spent using computer	1080-0.0	Lifestyle factors	M24	0.010675	0.00423632	0.0171136	0.00115624	88763	0.406995	0.00383958
Time spent driving	1090-0.0	Lifestyle factors	M24	-0.025526	-0.03195	-0.0191019	6.88119e-15	88734	2.42218e-12	9.14195e-14
Length of mobile phone use	1110-0.0	Lifestyle factors	M24	-0.0123545	-0.018862	-0.00584701	0.00019852	88840	0.0698791	0.000767902
Weekly usage of mobile phone in last 3 months	1120-0.0	Lifestyle factors	M24	-0.0164902	-0.0236048	-0.00937567	5.55723e-06	75662	0.00195614	2.71687e-05
Difference in mobile phone use compared to two years previously	1140-0.0	Lifestyle factors	M24	-0.00888529	-0.0157387	-0.00203185	0.0110531	75780	1	0.0301605
Sleep duration	1160-0.0	Lifestyle factors	M24	0.0297424	0.0233141	0.0361708	1.23159e-19	89161	4.33521e-17	2.28169e-18
Easy to get up in the morning	1170-0.0	Lifestyle factors	M24	0.0198145	0.0132847	0.0263442	2.73128e-09	88913	9.6141e-07	2.09002e-08
Morning or evening person	1180-0.0	Lifestyle factors	M24	-0.013693	-0.020414	-0.00697195	6.52551e-05	80083	0.0229698	0.00027345
Nap during the day	1190-0.0	Lifestyle factors	M24	-0.0793969	-0.0858049	-0.0729889	7.51137e-130	89296	2.644e-127	2.644e-127
Snoring	1210-0.0	Lifestyle factors	M24	0.016886	0.0101146	0.0236573	1.02214e-06	83953	0.000359793	5.62177e-06
Daytime dozing sleeping	1220-0.0	Lifestyle factors	M24	-0.0437743	-0.0501146	-0.0374341	1.11023e-41	89200	3.908e-39	1.954e-39
Exposure to tobacco smoke outside home	1279-0.0	Lifestyle factors	M24	-0.00900846	-0.0156585	-0.00235842	0.00793008	80279	1	0.0226942
Processed meat intake	1349-0.0	Lifestyle factors	M24	-0.0141326	-0.0213119	-0.00695322	0.000114281	89297	0.0402268	0.000457123
Cereal intake	1458-0.0	Lifestyle factors	M24	0.0233664	0.0169636	0.0297692	8.56675e-13	89288	3.0155e-10	9.42343e-12
Water intake	1528-0.0	Lifestyle factors	M24	-0.0149742	-0.0214102	-0.0085381	5.11937e-06	89067	0.00180202	2.53805e-05
Major dietary changes in the last 5 years	1538-0.0	Lifestyle factors	M24	-0.013479	-0.0198391	-0.00711892	3.27259e-05	89259	0.0115195	0.000142216
Alcohol intake frequency	1558-0.0	Lifestyle factors	M24	-0.0371594	-0.0492937	-0.025025	1.95479e-09	89299	6.88087e-07	1.52908e-08
Average weekly red wine intake	1568-0.0	Lifestyle factors	M24	0.0211876	0.0134128	0.0289625	9.259e-08	66110	3.25917e-05	5.52402e-07
Average weekly beer plus cider intake	1588-0.0	Lifestyle factors	M24	-0.0143463	-0.0226908	-0.0060019	0.000752737	66158	0.264964	0.00259768
Bodysize at age=10	1687-0.0	Early-life risks	M24	0.0135178	0.00719477	0.0198409	2.78993e-05	88251	0.00982056	0.000124311
Ease of skin tanning	1727-0.0	Lifestyle factors	M24	-0.00938142	-0.0158262	-0.00293666	0.00433062	87402	1	0.0127031
Facial ageing	1757-0.0	Lifestyle factors	M24	0.0114955	0.00491211	0.0180789	0.00062099	82013	0.218589	0.00220797
Age father death	1807-0.0	Early-life risks	M24	0.00982804	0.00234559	0.0173105	0.010043	64326	1	0.0278359
Fluid intelligence	20016-0.0	Cognition	M24	0.0229276	0.011844	0.0340112	5.03501e-05	33621	0.0177232	0.000213533
Birth weight	20022-0.0	Early-life risks	M24	0.0269577	0.0187477	0.0351678	1.23951e-10	53300	4.36306e-08	1.17921e-09
Reaction time	20023-0.0	Cognition	M24	-0.0117209	-0.0183037	-0.00513807	0.000483579	89107	0.17022	0.00175484
Alcohol drinker status	20117-0.0	Lifestyle factors	M24	0.0210117	0.00772514	0.0342982	0.00193855	89290	0.682369	0.00620335
Pairs_matching_1 (total errors), online	20132-0.0	Cognition	M24	-0.0168728	-0.0249534	-0.00879216	4.2716e-05	54918	0.015036	0.000183366
Pairs_matching_2 (total errors), online	20132-0.1	Cognition	M24	-0.0230658	-0.0311427	-0.0149889	2.18698e-08	54918	7.69816e-06	1.48042e-07
Pairs_matching_1 (time), online	20133-0.0	Cognition	M24	-0.0168518	-0.0252529	-0.00845074	8.44888e-05	53549	0.02974	0.000349883
Pairs_matching_2 (time), online	20133-0.1	Cognition	M24	-0.0191731	-0.027841	-0.0105053	1.45693e-05	53104	0.00512841	6.83788e-05
Trail making_2 (time), online	20157-0.0	Cognition	M24	-0.0247621	-0.0341011	-0.0154232	2.03407e-07	48216	7.15993e-05	1.19332e-06
Symbol digit substitution	20159-0.0	Cognition	M24	0.0293953	0.0203103	0.0384802	2.28876e-10	54811	8.05643e-08	2.06575e-09
Fluid intelligence, online	20191-0.0	Cognition	M24	0.0135052	0.00501715	0.0219932	0.00181843	56779	0.640088	0.00587237
Loneliness	2020-0.0	Mental health	M24	-0.0199709	-0.0263379	-0.0136039	7.8922e-10	88312	2.77805e-07	6.46059e-09
Ever felt worried, tense, or anxious for most of a month or longer	20421-0.0	Mental health	M24	-0.0195621	-0.0273061	-0.0118181	7.39755e-07	59615	0.000260394	4.18167e-06
Ever worried more than most people would in similar situation	20425-0.0	Mental health	M24	-0.0105517	-0.0187406	-0.00236284	0.0115545	53543	1	0.0310473
Lifetime number of depressed periods	20442-0.0	Mental health	M24	0.012396	0.0021491	0.0226428	0.01774	34130	1	0.0462555
Ever taken cannabis	20453-0.0	Mental health	M24	-0.0178081	-0.0261991	-0.0094172	3.19056e-05	63434	0.0112308	0.000140385
General happiness	20458-0.0	Mental health	M24	-0.0220812	-0.029634	-0.0145285	1.00743e-08	63193	3.54614e-06	7.32045e-08
General happiness with own health	20459-0.0	Mental health	M24	-0.0250865	-0.0327964	-0.0173767	1.81214e-10	63376	6.37875e-08	1.67862e-09
Ever thought that life not worth living	20479-0.0	Mental health	M24	-0.0192216	-0.0268309	-0.0116123	7.3983e-07	63118	0.00026042	4.18167e-06
Ever contemplated self-harm	20485-0.0	Mental health	M24	-0.0113837	-0.0189794	-0.00378806	0.00331009	63283	1	0.00995855
Ever sought or received professional help for mental distress	20499-0.0	Mental health	M24	-0.0148164	-0.0224597	-0.00717307	0.000145174	63320	0.0511013	0.000567792
Ever suffered mental distress preventing usual activities	20500-0.0	Mental health	M24	-0.0102836	-0.0179513	-0.00261596	0.0085735	62697	1	0.024143
Ever had period of mania / excitability	20501-0.0	Mental health	M24	-0.00903968	-0.016593	-0.00148635	0.0189949	62087	1	0.0491632
Sleep any problem	20517-0.0	Lifestyle factors	M24	-0.0125617	-0.0201161	-0.00500743	0.00111786	63385	0.393486	0.00374749
Sleep too much	20534-0.0	Lifestyle factors	M24	-0.0299127	-0.0421663	-0.017659	1.72198e-06	24172	0.000606136	9.04681e-06
Broad depression	2090-0.0	Mental health	M24	-0.0097875	-0.0161827	-0.00339233	0.00270344	88899	0.95161	0.00827487
Weight	21002-0.0	Lifestyle factors	M24	0.0532133	0.0380792	0.0683473	5.55417e-12	89271	1.95507e-09	5.7502e-11
Pulse wave Arterial Stiffness Index	21021-0.0	Physical health	M24	-0.0241262	-0.034863	-0.0133894	1.06452e-05	33526	0.0037471	5.06364e-05
Able to confide	2110-0.0	Mental health	M24	0.0181166	0.011737	0.0244961	2.61442e-08	87301	9.20276e-06	1.67323e-07
Ever had same-sex intercourse	2159-0.0	Lifestyle factors	M24	-0.0105507	-0.0170952	-0.0040062	0.00157935	84189	0.555932	0.00514752
Overall health rating	2178-0.0	Physical health	M24	-0.0267489	-0.0334184	-0.0200794	3.85977e-15	89161	1.35864e-12	5.43456e-14
Long standing illness, disability or infirmity	2188-0.0	Physical health	M24	-0.0215957	-0.0280906	-0.0151008	7.21006e-11	87703	2.53794e-08	7.04983e-10
MET minutes per week for walking	22037-0.0	Lifestyle factors	M24	0.0220616	0.015049	0.0290741	7.03322e-10	74882	2.47569e-07	5.89451e-09
MET minutes per week for moderate activity	22038-0.0	Lifestyle factors	M24	0.0201533	0.0130996	0.0272069	2.15119e-08	74882	7.57219e-06	1.48042e-07
MET minutes per week for vigorous activity	22039-0.0	Lifestyle factors	M24	0.0362455	0.0292544	0.0432365	3.04798e-24	74882	1.07289e-21	1.5327e-22
Summed MET minutes per week for all activity	22040-0.0	Lifestyle factors	M24	0.0353932	0.0282835	0.0425029	1.77245e-22	74882	6.23903e-20	5.67185e-21
Plays computer games	2237-0.0	Lifestyle factors	M24	0.0207261	0.0143129	0.0271393	2.3961e-10	89295	8.43427e-08	2.10857e-09
Use of sun protection	2267-0.0	Lifestyle factors	M24	0.0113495	0.00480938	0.0178895	0.00067093	88940	0.236167	0.00233829
Falls in the last year	2296-0.0	Physical health	M24	-0.00778175	-0.0141065	-0.00145705	0.0158881	89235	1	0.0420496
Body fat percentage	23099-0.0	Physical health	M24	0.0565606	0.0418423	0.0712788	5.0433e-14	88182	1.77524e-11	6.12153e-13
Whole body fat mass	23100-0.0	Physical health	M24	0.0761058	0.0605424	0.0916692	9.52527e-22	88098	3.3529e-19	2.57915e-20
Impedance of whole body	23106-0.0	Physical health	M24	0.0296554	0.0188915	0.0404192	6.683e-08	88224	2.35242e-05	4.20074e-07
Impedance of leg (right)	23107-0.0	Physical health	M24	0.0158517	0.00717702	0.0245263	0.000341681	88226	0.120272	0.00126602
Impedance of leg (left)	23108-0.0	Physical health	M24	0.01454	0.00591732	0.0231626	0.000950014	88225	0.334405	0.00324665
Impedance of arm (right)	23109-0.0	Physical health	M24	0.0305786	0.0198342	0.0413231	2.43838e-08	88222	8.58311e-06	1.61945e-07
Impedance of arm (left)	23110-0.0	Physical health	M24	0.0319028	0.0210186	0.042787	9.22504e-09	88225	3.24721e-06	6.90897e-08
Leg fat percentage (right)	23111-0.0	Physical health	M24	0.0428195	0.0213526	0.0642864	9.25403e-05	88226	0.0325742	0.00037877
Leg fat mass (right)	23112-0.0	Physical health	M24	0.0883388	0.0689231	0.107755	4.85034e-19	88224	1.70732e-16	8.53659e-18
Leg fat percentage (left)	23115-0.0	Physical health	M24	0.0511251	0.0278702	0.0743799	1.64183e-05	88217	0.00577926	7.60429e-05
Leg fat mass (left)	23116-0.0	Physical health	M24	0.0954893	0.0755782	0.1154	5.59772e-21	88216	1.9704e-18	1.2315e-19
Arm fat percentage (right)	23119-0.0	Physical health	M24	0.0964432	0.0797081	0.113178	1.45097e-29	88213	5.1074e-27	1.02148e-27
Arm fat mass (right)	23120-0.0	Physical health	M24	0.0853294	0.0687487	0.10191	6.51702e-24	88202	2.29399e-21	2.86749e-22
Arm fat percentage (left)	23123-0.0	Physical health	M24	0.0874378	0.0702791	0.104597	1.7746e-23	88199	6.24658e-21	6.24658e-22
Arm fat mass (left)	23124-0.0	Physical health	M24	0.0776159	0.0615605	0.0936712	2.72711e-21	88194	9.59944e-19	6.39963e-20
Trunk fat percentage	23127-0.0	Physical health	M24	0.0391032	0.0286003	0.0496061	2.96254e-13	88180	1.04281e-10	3.36392e-12
Trunk fat mass	23128-0.0	Physical health	M24	0.0479448	0.0358749	0.0600146	7.01229e-15	88176	2.46833e-12	9.14195e-14
Trunk fat free mass	23129-0.0	Physical health	M24	0.0245379	0.0104612	0.0386147	0.000634464	88163	0.223331	0.00223331
Trunk predicted mass	23130-0.0	Physical health	M24	0.0250268	0.0108023	0.0392513	0.000564106	88157	0.198565	0.00202618
Nitrogen dioxide air pollution; 2010	24003-0.0	Environment	M24	-0.0166629	-0.0238229	-0.00950284	5.09047e-06	88148	0.00179185	2.53805e-05
Particulate matter air pollution (pm2.5) absorbance; 2010	24007-0.0	Environment	M24	-0.0177703	-0.0249483	-0.0105924	1.22256e-06	82600	0.00043034	6.62061e-06
Traffic intensity on the nearest road	24009-0.0	Environment	M24	0.00791991	0.00161808	0.0142217	0.0137704	88148	1	0.0367211
Nitrogen dioxide air pollution; 2005	24016-0.0	Environment	M24	-0.0311112	-0.0384835	-0.0237389	1.34451e-16	88148	4.73266e-14	1.97194e-15
Nitrogen dioxide air pollution; 2006	24017-0.0	Environment	M24	-0.0280373	-0.0353608	-0.0207138	6.26463e-14	88148	2.20515e-11	7.3505e-13
Nitrogen dioxide air pollution; 2007	24018-0.0	Environment	M24	-0.032664	-0.0399769	-0.0253512	2.084e-18	88148	7.33569e-16	3.49319e-17
Particulate matter air pollution (pm10); 2007	24019-0.0	Environment	M24	-0.0365783	-0.0440981	-0.0290584	1.55205e-21	87943	5.46321e-19	3.90229e-20
Diabetes diagnosed by doctor	2443-0.0	Physical health	M24	-0.032686	-0.039075	-0.0262971	1.18913e-23	89192	4.18576e-21	4.65084e-22
Greenspace percentage, buffer 1000m	24500-0.0	Environment	M24	0.0157939	0.00854337	0.0230445	1.96167e-05	79271	0.00690509	8.85268e-05
Domestic garden percentage, buffer 1000m	24501-0.0	Environment	M24	-0.0118707	-0.0185264	-0.005215	0.000473042	79271	0.166511	0.00173449
Natural environment percentage, buffer 1000m	24506-0.0	Environment	M24	0.0155319	0.00862593	0.022438	1.04401e-05	88494	0.00367491	5.03413e-05
Light smokers at least 100 smokes in lifetime	2644-0.0	Lifestyle factors	M24	0.0267357	0.00908665	0.0443847	0.00298851	26298	1	0.00906859
Age started smoking in former smokers	2867-0.0	Lifestyle factors	M24	-0.0169468	-0.0299044	-0.00398926	0.0103682	22170	1	0.0285126
Type of tobacco previously smoked	2877-0.0	Lifestyle factors	M24	-0.0173878	-0.0303367	-0.00443899	0.0084942	22216	1	0.0241126
Back pain for 3 months	3571-0.0	Physical health	M24	-0.0174892	-0.0307648	-0.00421367	0.00982393	20079	1	0.0274446
Lifetime number of same-sex sexual partners	3659-0.0	Lifestyle factors	M24	-0.0441724	-0.0725149	-0.01583	0.00225837	6132	0.794945	0.00703491
Pairs_matching_1 (total errors)	399-0.1	Cognition	M24	-0.00996938	-0.0162886	-0.00365018	0.00198775	88951	0.699689	0.00624722
Pairs_matching_2 (total errors)	399-0.2	Cognition	M24	-0.0185583	-0.0249084	-0.0122081	1.01904e-08	88951	3.58702e-06	7.32045e-08
Pairs_matching_1 (time)	400-0.1	Cognition	M24	-0.0160387	-0.022391	-0.0096864	7.48423e-07	88951	0.000263445	4.18167e-06
Pairs_matching_2 (time)	400-0.2	Cognition	M24	-0.0183514	-0.0248044	-0.0118984	2.49739e-08	88951	8.7908e-06	1.62793e-07
Pulse rate (arterial stiffness)	4194-0.0	Physical health	M24	-0.0197638	-0.0301893	-0.00933816	0.000203027	33539	0.0714656	0.000776799
Pulse wave Reflection Index	4195-0.0	Physical health	M24	-0.0134376	-0.0238146	-0.00306066	0.0111488	33539	1	0.0301874
Pulse wave peak to peak time	4196-0.0	Physical health	M24	0.0249754	0.0144176	0.0355331	3.55466e-06	33527	0.00125124	1.84006e-05
Happiness	4526-0.0	Mental health	M24	-0.028253	-0.0385352	-0.0179708	7.26504e-08	33830	2.55729e-05	4.48648e-07
Work/job satisfaction	4537-0.0	Mental health	M24	0.0390728	0.0282592	0.0498863	1.44627e-12	33835	5.09088e-10	1.54269e-11
Health satisfaction	4548-0.0	Mental health	M24	-0.0169384	-0.0276612	-0.00621555	0.0019619	33841	0.690589	0.00622152
Family relationship satisfaction	4559-0.0	Mental health	M24	-0.0279928	-0.0382579	-0.0177276	9.10289e-08	33697	3.20422e-05	5.52402e-07
Financial situation satisfaction	4581-0.0	Mental health	M24	-0.0305142	-0.0411054	-0.0199229	1.64569e-08	33834	5.79283e-06	1.15857e-07
Ever manic/hyper for 2 days	4642-0.0	Mental health	M24	-0.0124718	-0.0227698	-0.00217391	0.0176117	33364	1	0.0462555
Waist circumference	48-0.0	Physical health	M24	-0.0427401	-0.0566481	-0.0288321	1.71688e-09	89276	6.04341e-07	1.3735e-08
Hip circumference	49-0.0	Physical health	M24	0.0499646	0.0383119	0.0616173	4.37537e-17	89276	1.54013e-14	7.0006e-16
Death of a close relative	6145-0.0.3	Mental health	M24	0.0227084	0.0130401	0.0323768	4.16604e-06	37732	0.00146645	2.12529e-05
Financial difficulties	6145-0.0.6	Mental health	M24	-0.0341435	-0.0442868	-0.0240002	4.23128e-11	37732	1.48941e-08	4.25546e-10
Ibuprofen (e.g. Nurofen)	6154-0.0.2	Physical health	M24	0.0149693	0.00462856	0.0253101	0.00455159	35488	1	0.0131324
Paracetamol	6154-0.0.3	Physical health	M24	-0.0158372	-0.0260688	-0.00560567	0.00241596	35488	0.850419	0.00745981
Sports club or gym	6160-0.0.1	Mental health	M24	0.0354566	0.0279399	0.0429733	2.41164e-20	64157	8.48898e-18	4.7161e-19
Religious group	6160-0.0.3	Mental health	M24	-0.0519081	-0.0595029	-0.0443132	7.24959e-41	64157	2.55186e-38	8.50618e-39
Other group activity	6160-0.0.5	Mental health	M24	-0.0139506	-0.0214892	-0.00641187	0.000286915	64157	0.100994	0.0010744
Supplement:Calcium	6179-0.0.3	Lifestyle factors	M24	-0.018607	-0.0281522	-0.00906178	0.000133229	40792	0.0468965	0.000526927
Diastolic blood pressure	derived	Physical health	M24	0.00996114	0.00313711	0.0167852	0.0042237	84835	1	0.0125995
General anxiety disorder score	derived	Mental health	M24	-0.0125953	-0.0201987	-0.004992	0.00116752	62752	0.410969	0.00384083
Hand grip strength	derived	Physical health	M24	0.0488101	0.0389702	0.0586499	2.48203e-22	88945	8.73676e-20	7.28063e-21
Neuroticism score	derived	Mental health	M24	-0.015192	-0.0221558	-0.00822813	1.90666e-05	75196	0.00671143	8.71615e-05
PHQ4 score	derived	Mental health	M24	-0.0283489	-0.0350053	-0.0216925	7.08345e-17	83520	2.49337e-14	1.08408e-15
PHQ9 score	derived	Mental health	M24	-0.0303199	-0.0380761	-0.0225637	1.85894e-14	62534	6.54348e-12	2.33696e-13
PTSD score	derived	Mental health	M24	-0.0166551	-0.0281284	-0.00518193	0.00444	27787	1	0.0129164
Pulse pressure	derived	Physical health	M24	-0.0132899	-0.0203437	-0.00623612	0.000221951	84834	0.0781266	0.000840071
Pulse rate	derived	Physical health	M24	-0.0211853	-0.0278654	-0.0145053	5.12453e-10	82545	1.80383e-07	4.39959e-09
Trauma (catastrophic)	derived	Mental health	M24	-0.0150985	-0.022754	-0.00744301	0.000110928	62450	0.0390467	0.000448813
Unusual experience ever	derived	Mental health	M24	-0.0125441	-0.0200498	-0.00503841	0.00105453	62535	0.371195	0.00356918
Waist-hip ratio	derived	Physical health	M24	-0.0555403	-0.065457	-0.0456236	5.12066e-28	89270	1.80247e-25	3.00412e-26
Frequency of family/friends visit	1031-0.0	Mental health	D24	0.00913312	0.0026253	0.0156409	0.00594866	88736	1	0.0307931
Time spend outdoors in summer	1050-0.0	Lifestyle factors	D24	-0.0110539	-0.017767	-0.0043408	0.00124988	85885	0.439958	0.00830109
Time spent watching television	1070-0.0	Lifestyle factors	D24	0.0117954	0.00513174	0.018459	0.000521868	89152	0.183698	0.00447089
Time spent using computer	1080-0.0	Lifestyle factors	D24	0.0101246	0.00359651	0.0166527	0.00236801	88763	0.833541	0.0146235
Length of mobile phone use	1110-0.0	Lifestyle factors	D24	0.0150863	0.00848836	0.0216842	7.41949e-06	88840	0.00261166	0.000104466
Weekly usage of mobile phone in last 3 months	1120-0.0	Lifestyle factors	D24	0.0151676	0.00795524	0.02238	3.76213e-05	75662	0.0132427	0.000441423
Sleep duration	1160-0.0	Lifestyle factors	D24	-0.0112676	-0.017788	-0.00474718	0.000707021	89161	0.248872	0.00541025
Nap during the day	1190-0.0	Lifestyle factors	D24	0.0123362	0.00581827	0.0188542	0.00020773	89296	0.073121	0.00195505
Snoring	1210-0.0	Lifestyle factors	D24	-0.011344	-0.0182106	-0.0044773	0.00120429	83953	0.423911	0.00815213
Past tobacco smoking	1249-0.0	Lifestyle factors	D24	-0.0276769	-0.0440156	-0.0113383	0.000900091	85159	0.316832	0.00653102
Exposure to tobacco smoke outside home	1279-0.0	Lifestyle factors	D24	0.012324	0.00558863	0.0190594	0.000335628	80279	0.118141	0.00295353
Fresh fruit intake	1309-0.0	Lifestyle factors	D24	0.0128143	0.00603638	0.0195922	0.000211057	89286	0.0742921	0.00195505
Poultry intake	1359-0.0	Lifestyle factors	D24	0.0094045	0.0029293	0.0158797	0.00441899	89287	1	0.0235679
Beef intake	1369-0.0	Lifestyle factors	D24	0.00911503	0.00223831	0.0159918	0.00937978	89288	1	0.0458567
Lamb mutton intake	1379-0.0	Lifestyle factors	D24	0.0102435	0.00361002	0.0168769	0.00247356	89271	0.870692	0.0147575
Pork intake	1389-0.0	Lifestyle factors	D24	0.0103347	0.00365105	0.0170184	0.00244085	89269	0.85918	0.0147575
Bread intake	1438-0.0	Lifestyle factors	D24	-0.00983035	-0.0165549	-0.00310576	0.00416823	88876	1	0.0225726
Cereal intake	1458-0.0	Lifestyle factors	D24	-0.0233694	-0.0298613	-0.0168776	1.7312e-12	89288	6.09384e-10	7.6173e-11
Salt added to food	1478-0.0	Lifestyle factors	D24	0.00959634	0.0031295	0.0160632	0.0036327	89304	1	0.020297
Tea intake	1488-0.0	Lifestyle factors	D24	-0.0141138	-0.0204871	-0.00774062	1.42313e-05	89278	0.0050094	0.000172738
Coffee intake	1498-0.0	Lifestyle factors	D24	0.00853986	0.00215207	0.0149277	0.00878631	89280	1	0.0441826
Water intake	1528-0.0	Lifestyle factors	D24	0.015441	0.00891505	0.021967	3.53152e-06	89067	0.0012431	5.17956e-05
Major dietary changes in the last 5 years	1538-0.0	Lifestyle factors	D24	0.00854929	0.00209982	0.0149988	0.00937497	89259	1	0.0458567
Average weekly fortified wine intake	1608-0.0	Lifestyle factors	D24	0.010892	0.00349014	0.0182939	0.0039256	66167	1	0.0215908
Alcohol intake versus 10 years previously	1628-0.0	Lifestyle factors	D24	0.014562	0.00759136	0.0215326	4.23435e-05	84066	0.0149049	0.000480804
Breast fed	1677-0.0	Early-life risks	D24	-0.00995411	-0.0172159	-0.00269228	0.00721885	71167	1	0.0368266
Bodysize at age=10	1687-0.0	Early-life risks	D24	-0.0104763	-0.0168861	-0.00406643	0.00135856	88251	0.478214	0.00885582
Birth weight	20022-0.0	Early-life risks	D24	-0.0144297	-0.02274	-0.00611939	0.000666311	53300	0.234542	0.00521204
General happiness with own health	20459-0.0	Mental health	D24	0.0191559	0.0113438	0.0269681	1.54299e-06	63376	0.000543132	2.58634e-05
Pulse wave Arterial Stiffness Index	21021-0.0	Physical health	D24	0.0299979	0.0190968	0.0408989	6.94946e-08	33526	2.44621e-05	1.43895e-06
Overall health rating	2178-0.0	Physical health	D24	0.0187365	0.011973	0.0255001	5.66319e-08	89161	1.99344e-05	1.2459e-06
Long standing illness, disability or infirmity	2188-0.0	Physical health	D24	0.0190733	0.0124882	0.0256584	1.37519e-08	87703	4.84066e-06	4.03389e-07
MET minutes per week for moderate activity	22038-0.0	Lifestyle factors	D24	-0.0124477	-0.0195986	-0.00529679	0.0006457	74882	0.227287	0.0051656
Summed MET minutes per week for all activity	22040-0.0	Lifestyle factors	D24	-0.0103008	-0.0175118	-0.00308986	0.00511402	74882	1	0.0268677
Impedance of whole body	23106-0.0	Physical health	D24	0.0209007	0.00998467	0.0318167	0.000175009	88224	0.0616032	0.0017112
Impedance of leg (right)	23107-0.0	Physical health	D24	0.024673	0.0158773	0.0334687	3.85094e-08	88226	1.35553e-05	9.68236e-07
Impedance of leg (left)	23108-0.0	Physical health	D24	0.0237969	0.015054	0.0325399	9.58892e-08	88225	3.3753e-05	1.77647e-06
Leg fat percentage (right)	23111-0.0	Physical health	D24	0.0604069	0.0386402	0.0821737	5.36143e-08	88226	1.88722e-05	1.2459e-06
Leg fat percentage (left)	23115-0.0	Physical health	D24	0.0486785	0.0250969	0.07226	5.21582e-05	88217	0.0183597	0.000558627
Leg fat mass (left)	23116-0.0	Physical health	D24	-0.0411985	-0.0613973	-0.0209996	6.40173e-05	88216	0.0225341	0.000662767
Arm fat percentage (right)	23119-0.0	Physical health	D24	-0.0622186	-0.0791959	-0.0452413	6.87326e-13	88213	2.41939e-10	4.03231e-11
Arm fat mass (right)	23120-0.0	Physical health	D24	-0.0569129	-0.0737323	-0.0400935	3.32748e-11	88202	1.17127e-08	1.30141e-09
Arm fat free mass (right)	23121-0.0	Physical health	D24	0.0265852	0.0108778	0.0422925	0.000909147	88206	0.32002	0.00653102
Arm predicted mass (right)	23122-0.0	Physical health	D24	0.0266785	0.0107812	0.0425759	0.00100509	88206	0.353791	0.00695361
Arm fat percentage (left)	23123-0.0	Physical health	D24	-0.0477109	-0.0651171	-0.0303048	7.78892e-08	88199	2.7417e-05	1.52317e-06
Arm fat mass (left)	23124-0.0	Physical health	D24	-0.0536782	-0.069963	-0.0373933	1.04881e-10	88194	3.69182e-08	3.69182e-09
Trunk fat mass	23128-0.0	Physical health	D24	0.0213435	0.00910137	0.0335857	0.000633124	88176	0.22286	0.0051656
Particulate matter air pollution (pm2.5) absorbance; 2010	24007-0.0	Environment	D24	0.011758	0.00447702	0.0190389	0.00155039	82600	0.545739	0.00992252
Nitrogen dioxide air pollution; 2005	24016-0.0	Environment	D24	0.0154324	0.00795465	0.0229101	5.23713e-05	88148	0.0184347	0.000558627
Nitrogen dioxide air pollution; 2006	24017-0.0	Environment	D24	0.0138416	0.00641375	0.0212695	0.000259961	88148	0.0915063	0.00234632
Nitrogen dioxide air pollution; 2007	24018-0.0	Environment	D24	0.0178353	0.0104177	0.0252529	2.44807e-06	88148	0.000861721	3.91691e-05
Particulate matter air pollution (pm10); 2007	24019-0.0	Environment	D24	0.0217551	0.0141268	0.0293835	2.28183e-08	87943	8.03206e-06	6.17851e-07
Diabetes diagnosed by doctor	2443-0.0	Physical health	D24	0.0347379	0.0282605	0.0412153	7.93066e-26	89192	2.79159e-23	1.3958e-23
Daily cigarette consumption	2887-0.0	Lifestyle factors	D24	0.0306142	0.0168828	0.0443455	1.24832e-05	21110	0.00439409	0.000162744
Age stopped smoking	2897-0.0	Lifestyle factors	D24	0.0214244	0.00789297	0.0349558	0.00191554	22178	0.67427	0.0120405
Pulse rate (arterial stiffness)	4194-0.0	Physical health	D24	0.0343215	0.0237391	0.0449039	2.08519e-10	33539	7.33987e-08	6.67261e-09
Pulse wave peak to peak time	4196-0.0	Physical health	D24	-0.0241969	-0.0349186	-0.0134751	9.74672e-06	33527	0.00343085	0.000131956
Health satisfaction	4548-0.0	Mental health	D24	0.0242017	0.0133132	0.0350903	1.32539e-05	33841	0.00466536	0.00016662
Financial situation satisfaction	4581-0.0	Mental health	D24	0.019011	0.00825306	0.0297689	0.000533459	33834	0.187778	0.00447089
Waist circumference	48-0.0	Physical health	D24	0.0570086	0.0429087	0.0711086	2.31539e-15	89276	8.15018e-13	2.03755e-13
Hip circumference	49-0.0	Physical health	D24	-0.0438556	-0.0556722	-0.032039	3.5128e-13	89276	1.23651e-10	2.47301e-11
Severity of manic/irritable episodes	5674-0.0	Mental health	D24	0.0373635	0.0122738	0.0624533	0.00352091	5710	1	0.0201386
Financial difficulties	6145-0.0.6	Mental health	D24	0.025773	0.015479	0.0360671	9.27293e-07	37732	0.000326407	1.63204e-05
Emphysema/chronic bronchitis	6152-0.0.6	Physical health	D24	0.0165338	0.00542063	0.0276469	0.00354714	29904	1	0.0201386
Asthma	6152-0.0.8	Physical health	D24	0.0187372	0.00774084	0.0297336	0.000839409	29904	0.295472	0.00628664
Folic acid or Folate (Vit B9)	6155-0.0.6	Lifestyle factors	D24	0.0144813	0.00345838	0.0255043	0.010029	29682	1	0.0483588
Alcohol Use Disorder score	derived	Mental health	D24	0.0188117	0.00760015	0.0300232	0.00100748	34025	0.354634	0.00695361
Hand grip strength	derived	Physical health	D24	-0.0363131	-0.0462926	-0.0263335	9.97393e-13	88945	3.51082e-10	5.01546e-11
Pulse pressure	derived	Physical health	D24	0.0170524	0.00990302	0.0242018	2.94563e-06	84834	0.00103686	4.50809e-05
Pulse rate	derived	Physical health	D24	0.0273968	0.0206234	0.0341701	2.2588e-15	82545	7.95097e-13	2.03755e-13
Systolic blood pressure	derived	Physical health	D24	0.0139693	0.00685146	0.0210871	0.000119838	84834	0.0421828	0.00120522
Trauma (adult)	derived	Mental health	D24	-0.0117075	-0.0195274	-0.00388772	0.00334271	61252	1	0.0196106
Waist-hip ratio	derived	Physical health	D24	0.0564286	0.0463734	0.0664837	4.0163e-28	89270	1.41374e-25	1.41374e-25
Frequency of family/friends visit	1031-0.0	Mental health	M12	0.0218659	0.0155048	0.028227	1.62323e-11	88736	5.71379e-09	1.36043e-10
Time spend outdoors in summer	1050-0.0	Lifestyle factors	M12	-0.038009	-0.0445648	-0.0314531	6.67448e-30	85885	2.34942e-27	1.80724e-28
Time spent outdoors in winter	1060-0.0	Lifestyle factors	M12	-0.0113078	-0.0178355	-0.00478013	0.000685943	86087	0.241452	0.00219502
Time spent watching television	1070-0.0	Lifestyle factors	M12	-0.0480287	-0.0545362	-0.0415213	2.2522e-47	89152	7.92775e-45	2.64258e-45
Time spent using computer	1080-0.0	Lifestyle factors	M12	-0.00984801	-0.0162293	-0.00346672	0.00248886	88763	0.876077	0.00712258
Sleep duration	1160-0.0	Lifestyle factors	M12	-0.0386718	-0.045042	-0.0323017	1.27335e-32	89161	4.4822e-30	4.07472e-31
Easy to get up in the morning	1170-0.0	Lifestyle factors	M12	0.0290942	0.0226238	0.0355646	1.2386e-18	88913	4.35989e-16	1.67688e-17
Morning or evening person	1180-0.0	Lifestyle factors	M12	-0.0268393	-0.0334989	-0.0201796	2.84582e-15	80083	1.00173e-12	3.23138e-14
Nap during the day	1190-0.0	Lifestyle factors	M12	0.0375932	0.0312251	0.0439612	6.1065e-31	89296	2.14949e-28	1.79124e-29
Insomnia	1200-0.0	Lifestyle factors	M12	-0.052988	-0.0592993	-0.0466767	9.40353e-61	89266	3.31004e-58	1.65502e-58
Snoring	1210-0.0	Lifestyle factors	M12	0.0122123	0.00550786	0.0189168	0.000356958	83953	0.125649	0.00123185
Daytime dozing sleeping	1220-0.0	Lifestyle factors	M12	0.0197866	0.0134975	0.0260756	7.0119e-10	89200	2.46819e-07	5.25147e-09
Past tobacco smoking	1249-0.0	Lifestyle factors	M12	-0.0304505	-0.0463984	-0.0145027	0.000182414	85159	0.0642097	0.000683081
Fresh fruit intake	1309-0.0	Lifestyle factors	M12	0.0241371	0.017512	0.0307622	9.35021e-13	89286	3.29127e-10	9.14243e-12
Non oily fish intake	1339-0.0	Lifestyle factors	M12	-0.00804676	-0.0144615	-0.00163205	0.0139477	89286	1	0.0340944
Poultry intake	1359-0.0	Lifestyle factors	M12	-0.0120882	-0.0184185	-0.00575782	0.000182155	89287	0.0641187	0.000683081
Cheese intake	1408-0.0	Lifestyle factors	M12	0.00929695	0.00288858	0.0157053	0.0044637	87589	1	0.01218
Tea intake	1488-0.0	Lifestyle factors	M12	-0.0115	-0.0177311	-0.00526882	0.000297871	89278	0.104851	0.00104952
Water intake	1528-0.0	Lifestyle factors	M12	0.0252748	0.0188962	0.0316533	8.15975e-15	89067	2.87223e-12	8.70373e-14
Variation in diet	1548-0.0	Lifestyle factors	M12	-0.0168938	-0.0231873	-0.0106002	1.43433e-07	88861	5.04882e-05	8.85759e-07
Alcohol intake frequency	1558-0.0	Lifestyle factors	M12	0.0285996	0.0165705	0.0406288	3.16754e-06	89299	0.00111498	1.50672e-05
Average weekly red wine intake	1568-0.0	Lifestyle factors	M12	-0.0126407	-0.0203191	-0.00496228	0.00125299	66110	0.441054	0.00376969
Average weekly champagne plus white wine intake	1578-0.0	Lifestyle factors	M12	-0.00976107	-0.0172511	-0.00227104	0.0106427	66056	1	0.026529
Alcohol intake versus 10 years previously	1628-0.0	Lifestyle factors	M12	0.0163131	0.00950404	0.0231221	2.66044e-06	84066	0.000936476	1.31898e-05
Breast fed	1677-0.0	Early-life risks	M12	0.00953219	0.00244322	0.0166212	0.00840288	71167	1	0.0220732
Bodysize at age=10	1687-0.0	Early-life risks	M12	0.0104447	0.00417763	0.0167117	0.00108918	88251	0.383391	0.00333384
Facial ageing	1757-0.0	Lifestyle factors	M12	-0.00770888	-0.0142362	-0.00118158	0.0206267	82013	1	0.0484039
Fluid intelligence	20016-0.0	Cognition	M12	0.0267341	0.0157509	0.0377174	1.84183e-06	33621	0.000648323	9.39599e-06
Bipolar and major depression status	20126-0.0	Mental health	M12	-0.0190424	-0.0310046	-0.00708018	0.00180948	24813	0.636937	0.00526394
Trail making_1 (time), online	20156-0.0	Cognition	M12	-0.0115975	-0.0204504	-0.0027445	0.0102425	48217	1	0.0260688
Symbol digit substitution	20159-0.0	Cognition	M12	0.0156645	0.00668893	0.0246402	0.000625126	54811	0.220044	0.00201876
Ever smoked	20160-0.0	Lifestyle factors	M12	0.0117799	0.00310027	0.0204595	0.00781365	89271	1	0.0206797
Fluid intelligence, online	20191-0.0	Cognition	M12	0.0229779	0.0145936	0.0313622	7.83722e-08	56779	2.7587e-05	5.2051e-07
Loneliness	2020-0.0	Mental health	M12	-0.0171461	-0.0234569	-0.0108353	1.01081e-07	88312	3.55804e-05	6.58896e-07
Numeric memory, online	20240-0.0	Cognition	M12	0.0128192	0.0045029	0.0211355	0.00251842	51775	0.886482	0.00714905
Tense, sore, or aching muscles during worst period of anxiety	20417-0.0	Mental health	M12	-0.0243891	-0.0387138	-0.0100644	0.000847892	17777	0.298458	0.0026648
Impact on normal roles during worst period of anxiety	20418-0.0	Mental health	M12	-0.0253763	-0.0388323	-0.0119203	0.000219214	19480	0.0771634	0.000803785
Longest period spent worried or anxious	20420-0.0	Mental health	M12	0.0250414	0.0100944	0.0399884	0.00102617	15741	0.361212	0.00316853
Ever felt worried, tense, or anxious for most of a month or longer	20421-0.0	Mental health	M12	-0.0200792	-0.0277319	-0.0124265	2.7169e-07	59615	9.56349e-05	1.56779e-06
Ever worried more than most people would in similar situation	20425-0.0	Mental health	M12	-0.0143944	-0.0225007	-0.00628818	0.000501016	53543	0.176357	0.00163294
Frequent trouble falling or staying asleep during worst period of anxiety	20427-0.0	Mental health	M12	-0.0399144	-0.0535104	-0.0263184	8.83282e-09	19017	3.10915e-06	6.2183e-08
Professional informed about anxiety	20428-0.0	Mental health	M12	-0.0303599	-0.0438168	-0.0169031	9.82643e-06	19410	0.0034589	4.43449e-05
Difficulty concentrating during worst depression	20435-0.0	Mental health	M12	-0.0159789	-0.0265509	-0.00540692	0.00305401	31420	1	0.00853183
Frequency of depressed days during worst episode of depression	20439-0.0	Mental health	M12	-0.013784	-0.0238638	-0.00370425	0.00735844	34580	1	0.0197723
Impact on normal roles during worst period of depression	20440-0.0	Mental health	M12	-0.0251895	-0.035116	-0.0152629	6.59742e-07	35588	0.000232229	3.46611e-06
Lifetime number of depressed periods	20442-0.0	Mental health	M12	0.0167768	0.00664442	0.0269092	0.00117421	34130	0.413322	0.00356312
Depression possibly related to stressful or traumatic event	20447-0.0	Mental health	M12	-0.0151586	-0.0251169	-0.00520037	0.00285082	35557	1	0.00802791
Professional informed about depression	20448-0.0	Mental health	M12	-0.0180015	-0.0279619	-0.008041	0.000397092	35513	0.139777	0.00133121
Maximum frequency of taking cannabis	20454-0.0	Mental health	M12	-0.0311428	-0.0477943	-0.0144913	0.000247323	13742	0.0870575	0.0008975
Age when last took cannabis	20455-0.0	Mental health	M12	-0.0256553	-0.041959	-0.00935155	0.00204334	14167	0.719256	0.00589554
General happiness with own health	20459-0.0	Mental health	M12	-0.0465107	-0.0541278	-0.0388936	5.6762e-33	63376	1.99802e-30	1.99802e-31
Ever thought that life not worth living	20479-0.0	Mental health	M12	-0.0168886	-0.0244104	-0.00936686	1.08032e-05	63118	0.00380274	4.8136e-05
Ever self-harmed	20480-0.0	Mental health	M12	-0.0101477	-0.0175843	-0.00271107	0.00748519	63334	1	0.0199605
Ever contemplated self-harm	20485-0.0	Mental health	M12	-0.0173827	-0.0248905	-0.00987495	5.68996e-06	63283	0.00200287	2.63535e-05
Ever sought or received professional help for mental distress	20499-0.0	Mental health	M12	-0.0220059	-0.0295614	-0.0144504	1.14395e-08	63320	4.0267e-06	7.89549e-08
Ever suffered mental distress preventing usual activities	20500-0.0	Mental health	M12	-0.0342949	-0.0418691	-0.0267207	7.20005e-19	62697	2.53442e-16	1.05601e-17
Ever had period extreme irritability	20502-0.0	Mental health	M12	-0.0171202	-0.0247085	-0.00953189	9.79467e-06	61648	0.00344772	4.43449e-05
Sleep any problem	20517-0.0	Lifestyle factors	M12	-0.0341669	-0.0416317	-0.026702	3.01614e-19	63385	1.06168e-16	4.61601e-18
Sleep trouble start	20533-0.0	Lifestyle factors	M12	-0.0155619	-0.027512	-0.00361184	0.0107021	24172	1	0.026529
Sleep too much	20534-0.0	Lifestyle factors	M12	-0.0158653	-0.0279996	-0.00373103	0.010391	24172	1	0.0261259
Frequency of inability to stop worrying during worst period of anxiety	20539-0.0	Mental health	M12	-0.0180694	-0.0315844	-0.00455437	0.00878419	19354	1	0.0227355
Difficulty stopping worrying during worst period of anxiety	20541-0.0	Mental health	M12	-0.017117	-0.0306661	-0.00356793	0.0132858	18966	1	0.0327036
Broad depression	2090-0.0	Mental health	M12	-0.0240394	-0.030377	-0.0177019	1.05841e-13	88899	3.7256e-11	1.06446e-12
Able to confide	2110-0.0	Mental health	M12	-0.0124134	-0.0187351	-0.00609175	0.000118829	87301	0.0418279	0.000475317
Age first had sexual intercourse	2139-0.0	Lifestyle factors	M12	0.0130738	0.00636743	0.0197801	0.000133042	83287	0.0468308	0.000520342
Overall health rating	2178-0.0	Physical health	M12	-0.0438437	-0.0504495	-0.0372379	1.18313e-38	89161	4.16462e-36	6.94103e-37
Long standing illness, disability or infirmity	2188-0.0	Physical health	M12	-0.0280225	-0.0344596	-0.0215853	1.45647e-17	87703	5.12678e-15	1.76786e-16
MET minutes per week for walking	22037-0.0	Lifestyle factors	M12	-0.014631	-0.0215799	-0.00768208	3.68265e-05	74882	0.0129629	0.000158084
MET minutes per week for moderate activity	22038-0.0	Lifestyle factors	M12	-0.0247047	-0.0316925	-0.0177168	4.26275e-12	74882	1.50049e-09	3.94866e-11
MET minutes per week for vigorous activity	22039-0.0	Lifestyle factors	M12	0.0342344	0.0273073	0.0411614	3.54458e-22	74882	1.24769e-19	6.23846e-21
Plays computer games	2237-0.0	Lifestyle factors	M12	0.00771924	0.00136099	0.0140775	0.0173368	89295	1	0.0409567
Body fat percentage	23099-0.0	Physical health	M12	-0.0597174	-0.0743067	-0.0451281	1.04691e-15	88182	3.68513e-13	1.22838e-14
Whole body fat mass	23100-0.0	Physical health	M12	-0.0396527	-0.0550861	-0.0242193	4.76867e-07	88098	0.000167857	2.6644e-06
Whole body fat free mass	23101-0.0	Physical health	M12	0.0389586	0.0237386	0.0541786	5.25895e-07	88224	0.000185115	2.84792e-06
Whole body water mass	23102-0.0	Physical health	M12	0.0409185	0.0257658	0.0560712	1.20761e-07	88231	4.25079e-05	7.72872e-07
Basal metabolic rate	23105-0.0	Lifestyle factors	M12	0.0288012	0.0140107	0.0435916	0.000135367	88229	0.0476492	0.000523617
Impedance of whole body	23106-0.0	Physical health	M12	-0.0545694	-0.0652354	-0.0439033	1.18616e-23	88224	4.17529e-21	2.60956e-22
Impedance of leg (right)	23107-0.0	Physical health	M12	-0.0582222	-0.0668135	-0.0496309	3.19192e-40	88226	1.12356e-37	2.24711e-38
Impedance of leg (left)	23108-0.0	Physical health	M12	-0.055879	-0.0644193	-0.0473387	1.29738e-37	88225	4.56678e-35	6.52397e-36
Impedance of arm (right)	23109-0.0	Physical health	M12	-0.0277622	-0.0384135	-0.0171108	3.25228e-07	88222	0.00011448	1.84646e-06
Impedance of arm (left)	23110-0.0	Physical health	M12	-0.0290197	-0.0398097	-0.0182298	1.35685e-07	88225	4.77611e-05	8.52877e-07
Leg fat percentage (right)	23111-0.0	Physical health	M12	-0.12145	-0.142717	-0.100183	4.61971e-29	88226	1.62614e-26	1.16153e-27
Leg fat mass (right)	23112-0.0	Physical health	M12	-0.0491419	-0.0683949	-0.029889	5.66251e-07	88224	0.00019932	3.02001e-06
Leg fat free mass (right)	23113-0.0	Physical health	M12	0.0495887	0.0346607	0.0645168	7.51589e-11	88220	2.64559e-08	5.87909e-10
Leg predicted mass (right)	23114-0.0	Physical health	M12	0.0503486	0.0351783	0.065519	7.81119e-11	88220	2.74954e-08	5.97726e-10
Leg fat percentage (left)	23115-0.0	Physical health	M12	-0.124892	-0.147932	-0.101852	2.38157e-26	88217	8.38314e-24	5.58876e-25
Leg fat mass (left)	23116-0.0	Physical health	M12	-0.0421981	-0.0619437	-0.0224524	2.80885e-05	88216	0.00988716	0.000122064
Leg fat free mass (left)	23117-0.0	Physical health	M12	0.0408999	0.0254934	0.0563065	1.96302e-07	88213	6.90983e-05	1.17116e-06
Leg predicted mass (left)	23118-0.0	Physical health	M12	0.0412899	0.0256292	0.0569506	2.37685e-07	88213	8.36653e-05	1.39442e-06
Arm fat percentage (right)	23119-0.0	Physical health	M12	-0.0207362	-0.0373371	-0.00413536	0.0143578	88213	1	0.0348547
Arm fat percentage (left)	23123-0.0	Physical health	M12	-0.0228521	-0.0398706	-0.00583365	0.00849379	88199	1	0.0221468
Trunk fat percentage	23127-0.0	Physical health	M12	-0.0356227	-0.0460349	-0.0252104	2.01787e-11	88180	7.10291e-09	1.65184e-10
Trunk fat mass	23128-0.0	Physical health	M12	-0.0320698	-0.0440369	-0.0201026	1.50459e-07	88176	5.29617e-05	9.13132e-07
Trunk fat free mass	23129-0.0	Physical health	M12	0.033214	0.0192605	0.0471674	3.08401e-06	88163	0.00108557	1.48708e-05
Trunk predicted mass	23130-0.0	Physical health	M12	0.0339262	0.0198263	0.0480262	2.40904e-06	88157	0.000847983	1.2114e-05
Nitrogen dioxide air pollution; 2010	24003-0.0	Environment	M12	0.0347476	0.0276518	0.0418434	8.35812e-22	88148	2.94206e-19	1.40098e-20
Nitrogen oxides air pollution; 2010	24004-0.0	Environment	M12	0.0249779	0.018099	0.0318567	1.1121e-12	88148	3.91459e-10	1.058e-11
Particulate matter air pollution (pm10); 2010	24005-0.0	Environment	M12	0.0261491	0.0195387	0.0327596	9.05951e-15	82600	3.18895e-12	9.37926e-14
Particulate matter air pollution (pm2.5); 2010	24006-0.0	Environment	M12	0.018334	0.011179	0.025489	5.11604e-07	82600	0.000180085	2.81382e-06
Particulate matter air pollution (pm2.5) absorbance; 2010	24007-0.0	Environment	M12	0.0316036	0.0244878	0.0387194	3.23379e-18	82600	1.1383e-15	4.06534e-17
Particulate matter air pollution 2.5-10um; 2010	24008-0.0	Environment	M12	0.0115886	0.00509813	0.0180791	0.000466337	82600	0.16415	0.00154859
Traffic intensity on the nearest major road	24011-0.0	Environment	M12	0.012758	0.00650256	0.0190135	6.40937e-05	88148	0.022561	0.000265423
Nitrogen dioxide air pollution; 2005	24016-0.0	Environment	M12	0.0473785	0.0400732	0.0546837	5.49495e-37	88148	1.93422e-34	2.41778e-35
Nitrogen dioxide air pollution; 2006	24017-0.0	Environment	M12	0.044759	0.037502	0.0520161	1.29014e-33	88148	4.5413e-31	5.04589e-32
Nitrogen dioxide air pollution; 2007	24018-0.0	Environment	M12	0.0527131	0.0454681	0.0599581	4.34273e-46	88148	1.52864e-43	3.82161e-44
Particulate matter air pollution (pm10); 2007	24019-0.0	Environment	M12	0.063904	0.056457	0.0713511	2.22888e-63	87943	7.84566e-61	7.84566e-61
Greenspace percentage, buffer 1000m	24500-0.0	Environment	M12	-0.0340192	-0.0411974	-0.026841	1.59687e-20	79271	5.62098e-18	2.55499e-19
Domestic garden percentage, buffer 1000m	24501-0.0	Environment	M12	0.0263589	0.0197689	0.032949	4.57711e-15	79271	1.61114e-12	5.03483e-14
Greenspace percentage, buffer 300m	24503-0.0	Environment	M12	-0.030937	-0.037823	-0.024051	1.32497e-18	79271	4.6639e-16	1.72737e-17
Domestic garden percentage, buffer 300m	24504-0.0	Environment	M12	0.022275	0.015634	0.0289159	4.92306e-11	79271	1.73292e-08	3.93845e-10
Water percentage, buffer 300m	24505-0.0	Environment	M12	-0.00815798	-0.0147363	-0.00157967	0.0150738	79271	1	0.0363423
Natural environment percentage, buffer 1000m	24506-0.0	Environment	M12	-0.034661	-0.0415031	-0.0278188	3.20427e-23	88494	1.1279e-20	6.26612e-22
Natural environment percentage, buffer 300m	24507-0.0	Environment	M12	-0.032836	-0.0393505	-0.0263215	5.26446e-23	88494	1.85309e-20	9.75311e-22
Distance (Euclidean) to coast	24508-0.0	Environment	M12	0.0121096	0.00529579	0.0189235	0.000495478	88494	0.174408	0.00162998
Other serious medical condition diagnosed by doctor	2473-0.0	Physical health	M12	-0.0191192	-0.0254334	-0.012805	2.95304e-09	88100	1.03947e-06	2.12137e-08
Neck shoulder pain for 3 months	3404-0.0	Physical health	M12	-0.0181714	-0.0320518	-0.00429107	0.0102942	18584	1	0.0260688
Back pain for 3 months	3571-0.0	Physical health	M12	-0.0258686	-0.0391624	-0.0125748	0.000137062	20079	0.0482459	0.000524412
Lifetime number of same-sex sexual partners	3659-0.0	Lifestyle factors	M12	0.0396134	0.0114653	0.0677616	0.00581796	6132	1	0.0157533
Headaches for 3 months	3799-0.0	Physical health	M12	-0.0261966	-0.0406082	-0.011785	0.000367681	17310	0.129424	0.00125654
Pairs_matching_1 (time)	400-0.1	Cognition	M12	0.00777647	0.00147942	0.0140735	0.0155025	88951	1	0.0371217
Pulse rate (arterial stiffness)	4194-0.0	Physical health	M12	-0.0355592	-0.0458854	-0.0252331	1.50636e-11	33539	5.30239e-09	1.33764e-10
Pulse wave Reflection Index	4195-0.0	Physical health	M12	0.0152837	0.00500124	0.0255662	0.00357794	33539	1	0.00991681
Average monthly intake of other alcoholic drinks	4462-0.0	Lifestyle factors	M12	-0.0352039	-0.0570635	-0.0133443	0.00160073	7296	0.563456	0.00469546
Health satisfaction	4548-0.0	Mental health	M12	-0.0365422	-0.0471614	-0.0259229	1.55805e-11	33841	5.48434e-09	1.33764e-10
Number of depression episodes	4620-0.0	Mental health	M12	-0.0192673	-0.0350247	-0.00350995	0.0165542	13765	1	0.0393721
Ever highly irritable/argumentative for 2 days	4653-0.0	Mental health	M12	-0.0191563	-0.0294345	-0.00887804	0.000259533	33353	0.0913557	0.000932201
Leg pain on walking	4728-0.0	Physical health	M12	-0.0202182	-0.0305859	-0.00985056	0.000132446	33684	0.046621	0.000520342
Hip circumference	49-0.0	Physical health	M12	0.0188555	0.00730042	0.0304106	0.00138291	89276	0.486783	0.00412528
Leg pain when standing still or sitting	5452-0.0	Physical health	M12	-0.0397134	-0.064111	-0.0153158	0.00142524	5920	0.501684	0.00421583
Serious illness, injury or assault to yourself	6145-0.0.1	Mental health	M12	-0.0236604	-0.0333217	-0.013999	1.59241e-06	37732	0.000560527	8.24304e-06
Bleeding gums	6149-0.0.3	Physical health	M12	-0.0240748	-0.0350261	-0.0131235	1.64606e-05	31646	0.00579414	7.24267e-05
Dentures	6149-0.0.6	Physical health	M12	0.0231428	0.0114233	0.0348623	0.000108815	31646	0.0383027	0.00044538
Omeprazole (e.g. Zanprol)	6154-0.0.5	Physical health	M12	-0.0205693	-0.0306219	-0.0105168	6.06907e-05	35488	0.0213631	0.000254323
Neck or shoulder pain	6159-0.0.3	Physical health	M12	-0.015269	-0.0235709	-0.00696714	0.000312574	50273	0.110026	0.00108937
Stomach or abdominal pain	6159-0.0.5	Physical health	M12	-0.0163633	-0.024687	-0.00803959	0.000116768	50273	0.0411022	0.000472439
Sports club or gym	6160-0.0.1	Mental health	M12	0.0334927	0.0260491	0.0409363	1.18205e-18	64157	4.1608e-16	1.66432e-17
Pub or social club	6160-0.0.2	Mental health	M12	-0.0162864	-0.0241074	-0.00846532	4.48074e-05	64157	0.0157722	0.000190027
Adult education class	6160-0.0.4	Mental health	M12	-0.0135078	-0.0209604	-0.0060552	0.000381875	64157	0.13442	0.0012925
Alcohol Use Disorder score	derived	Mental health	M12	-0.0185978	-0.0295408	-0.00765483	0.000865907	34025	0.304799	0.00269734
Diastolic blood pressure	derived	Physical health	M12	-0.0161922	-0.0229562	-0.00942823	2.70959e-06	84835	0.000953776	1.32469e-05
General anxiety disorder score	derived	Mental health	M12	-0.0174636	-0.0249816	-0.00994568	5.30035e-06	62752	0.00186572	2.48763e-05
Mean arterial pressure	derived	Physical health	M12	-0.0130656	-0.0199223	-0.00620878	0.00018802	84834	0.0661832	0.000696665
Neuroticism score	derived	Mental health	M12	-0.0189496	-0.0258463	-0.0120529	7.2518e-08	75196	2.55263e-05	4.90891e-07
PHQ4 score	derived	Mental health	M12	-0.0226931	-0.0292863	-0.0160999	1.52886e-11	83520	5.38158e-09	1.33764e-10
PHQ9 score	derived	Mental health	M12	-0.0236685	-0.0313393	-0.0159977	1.47817e-09	62534	5.20315e-07	1.08399e-08
PTSD score	derived	Mental health	M12	-0.0210428	-0.0324448	-0.00964084	0.000298158	27787	0.104952	0.00104952
Pulse rate	derived	Physical health	M12	-0.0338309	-0.0404535	-0.0272084	1.38542e-23	82545	4.87668e-21	2.86863e-22
Trauma (catastrophic)	derived	Mental health	M12	-0.0100605	-0.0176296	-0.00249142	0.00918561	62450	1	0.023601
Unusual experience ever	derived	Mental health	M12	-0.0126578	-0.0200748	-0.00524082	0.000823502	62535	0.289873	0.00261146
Waist-hip ratio	derived	Physical health	M12	-0.0145429	-0.0243793	-0.0047064	0.00375908	89270	1	0.0103375

[truncated: 4 more sheets: ST10, ST11, ST12, ST13]
